# Supplementary material for: A “Ligand First” Approach toward Selective, Covalent JNK2/3 Inhibitors
Source: J Med Chem. 2025 May 22;68(11):12004–28. doi: 10.1021/acs.jmedchem.5c00884 (PMC12169684; doi:10.1021/acs.jmedchem.5c00884)
Supplement: Supplementary file 2 [file jm5c00884_si_002.csv]

Paper ID	smiles	JNK1 IC50 [nM] // 33PanQuinaseTM	JNK2 IC50 [nM] // 33PanQuinaseTM	JNK3 IC50 [nM] // 33PanQuinaseTM	JNK1 EC50 [nM] // NanoBRET TE	JNK2 EC50 [nM] // NanoBRET TE	JNK3 EC50 [nM] // NanoBRET TE	JNK1 Kd [nM] // KINOMEscanTM	JNK2 Kd [nM] // KINOMEscanTM	JNK3 Kd [nM] // KINOMEscanTM	JNK1 IC50 (0 min.) [nM] // PhosphoSens®	JNK2 IC50 (0 min.) [nM] // PhosphoSens®	JNK3 IC50 (0 min.) [nM] // PhosphoSens®	JNK1 IC50 (60 min.) [nM] // PhosphoSens®	JNK2 IC50 (60 min.) [nM] // PhosphoSens®	JNK3 IC50 (60 min.) [nM] // PhosphoSens®	kinact/KI (JNK2) [M-1 sec-1] // PhosphoSens®	kinact/KI (JNK3) [M-1 sec-1] // PhosphoSens®
A-1	O=C(NC1=CN(C2CCNCC2)N=C1)C3=CC=CC(N4C=C(C=N4)NC(NC5=CC=CC=C5Cl)=O)=C3	170	38	16	n.d.	n.d.	n.d.	n.d.	n.d.	n.d.	n.d.	n.d.	n.d.	n.d.	n.d.	n.d.	n.d.	n.d.
1a	O=C(C1=CC=CC(N2C=C(NC(NC3=CC=CC=C3F)=O)C=N2)=C1)NC4=CN(N=C4)C5CCNCC5	405	16	16	n.d.	n.d.	n.d.	n.d.	n.d.	n.d.	n.d.	n.d.	n.d.	n.d.	n.d.	n.d.	n.d.	n.d.
1b	O=C(C1=CC=CC(N2C=C(NC(NC3=CC=CC=C3C)=O)C=N2)=C1)NC4=CN(N=C4)C5CC[NH2+]CC5.[Cl-]	132	13	7	n.d.	n.d.	n.d.	n.d.	n.d.	n.d.	n.d.	n.d.	n.d.	n.d.	n.d.	n.d.	n.d.	n.d.
1c	O=C(C1=CC=CC(N2C=C(NC(NC3CCCC3)=O)C=N2)=C1)NC4=CN(N=C4)C5CC[NH2+]CC5.[Cl-]	43520	26590	12930	n.d.	n.d.	n.d.	n.d.	n.d.	n.d.	n.d.	n.d.	n.d.	n.d.	n.d.	n.d.	n.d.	n.d.
1d	[O-]C(C(F)(F)F)=O.O=C(C1=CC=CC(N2C=C(NC(NC3CC3)=O)C=N2)=C1)NC4=CN(N=C4)C5CC[NH2+]CC5	85420	>100000	>100000	n.d.	n.d.	n.d.	n.d.	n.d.	n.d.	n.d.	n.d.	n.d.	n.d.	n.d.	n.d.	n.d.	n.d.
1e	O=C(NC1=CN(C2CC[NH2+]CC2)N=C1)C3=CC=CC(N4C=C(NC(NC5=CC=CC=C5)=O)C=N4)=C3.[Cl-]	488	38	38	n.d.	n.d.	n.d.	n.d.	n.d.	n.d.	n.d.	n.d.	n.d.	n.d.	n.d.	n.d.	n.d.	n.d.
1f	O=C(NC1=CN(C2CC[NH2+]CC2)N=C1)C3=CC=CC(N4C=C(NC(NC5=C(C=CC=C6)C6=CC=C5)=O)C=N4)=C3.[Cl-]	111	7	6	n.d.	n.d.	n.d.	n.d.	n.d.	n.d.	n.d.	n.d.	n.d.	n.d.	n.d.	n.d.	n.d.	n.d.
1g	O=C(NC1=CN(C2CC[NH2+]CC2)N=C1)C3=CC=CC(N4C=C(NC(NC5=C(C)C(C)=CC=C5)=O)C=N4)=C3.[Cl-]	136	11	9	n.d.	n.d.	n.d.	n.d.	n.d.	n.d.	n.d.	n.d.	n.d.	n.d.	n.d.	n.d.	n.d.	n.d.
1h	O=C(NC1=CN(C2CC[NH2+]CC2)N=C1)C3=CC=CC(N4N=CC(NC(NC5=C(C(F)(F)F)C=CC=C5)=O)=C4)=C3.[Cl-]	4967	555	267	n.d.	n.d.	n.d.	n.d.	n.d.	n.d.	n.d.	n.d.	n.d.	n.d.	n.d.	n.d.	n.d.	n.d.
1i	O=C(NC1=CN(C2CC[NH2+]CC2)N=C1)C3=CC=CC(N4C=C(NC(NC5=CC(C(F)(F)F)=CC=C5)=O)C=N4)=C3.[Cl-]	7409	606	1283	n.d.	n.d.	n.d.	n.d.	n.d.	n.d.	n.d.	n.d.	n.d.	n.d.	n.d.	n.d.	n.d.	n.d.
1j	O=C(NC1=CN(C2CC[NH2+]CC2)N=C1)C3=CC=CC(N4C=C(C=N4)NC(NC5=CC=C(C(F)(F)F)C=C5)=O)=C3.[Cl-]	24920	10660	>100000	n.d.	n.d.	n.d.	n.d.	n.d.	n.d.	n.d.	n.d.	n.d.	n.d.	n.d.	n.d.	n.d.	n.d.
16a	O=C(NC1=C(C=CC=C2)C2=CC=C1)NC3=CN(C4=CC=CC=C4)N=C3	34680	305	234	n.d.	n.d.	n.d.	n.d.	n.d.	n.d.	n.d.	n.d.	n.d.	n.d.	n.d.	n.d.	n.d.	n.d.
16b	O=C(NC1=C(C=CC=C2)C2=CC=C1)NC3=CN(C4=CC=CC=N4)N=C3	>100000	334	219	n.d.	n.d.	n.d.	n.d.	n.d.	n.d.	n.d.	n.d.	n.d.	n.d.	n.d.	n.d.	n.d.	n.d.
16c	O=C(NC1=C(C=CC=C2)C2=CC=C1)NC3=CN(C4=CC=CN=C4)N=C3	26470	2758	1430	n.d.	n.d.	n.d.	n.d.	n.d.	n.d.	n.d.	n.d.	n.d.	n.d.	n.d.	n.d.	n.d.	n.d.
16d	O=C(NC1=C(C=CC=C2)C2=CC=C1)NC3=CN(C4=CC=NC=C4)N=C3	27050	435	333	n.d.	n.d.	n.d.	n.d.	n.d.	n.d.	n.d.	n.d.	n.d.	n.d.	n.d.	n.d.	n.d.	n.d.
20	O=C(O)C1=CC=CC(N2C=C(NC(NC3=CC=CC4=C3C=CC=C4)=O)C=N2)=C1	6299	874	396	n.d.	n.d.	n.d.	n.d.	n.d.	n.d.	n.d.	n.d.	n.d.	n.d.	n.d.	n.d.	n.d.	n.d.
21a	O=C(NC1=C(C=CC=C2)C2=CC=C1)NC(C=N3)=CN3C4=CC(C(N)=O)=CC=C4	13580	157	223	n.d.	n.d.	n.d.	n.d.	n.d.	n.d.	n.d.	n.d.	n.d.	n.d.	n.d.	n.d.	n.d.	n.d.
21b	O=C(NC)C1=CC=CC(N2C=C(NC(NC3=CC=CC4=C3C=CC=C4)=O)C=N2)=C1	15030	102	54	n.d.	n.d.	n.d.	n.d.	n.d.	n.d.	n.d.	n.d.	n.d.	n.d.	n.d.	n.d.	n.d.	n.d.
21c	O=C(N(C)C)C1=CC=CC(N2C=C(NC(NC3=CC=CC4=C3C=CC=C4)=O)C=N2)=C1	47500	5455	3353	n.d.	n.d.	n.d.	n.d.	n.d.	n.d.	n.d.	n.d.	n.d.	n.d.	n.d.	n.d.	n.d.	n.d.
21d	O=C(NCC)C1=CC=CC(N2C=C(NC(NC3=CC=CC4=C3C=CC=C4)=O)C=N2)=C1	11630	138	187	n.d.	n.d.	n.d.	n.d.	n.d.	n.d.	n.d.	n.d.	n.d.	n.d.	n.d.	n.d.	n.d.	n.d.
21e	O=C(NC(C)C)C1=CC=CC(N2C=C(NC(NC3=CC=CC4=C3C=CC=C4)=O)C=N2)=C1	6981	289	359	n.d.	n.d.	n.d.	n.d.	n.d.	n.d.	n.d.	n.d.	n.d.	n.d.	n.d.	n.d.	n.d.	n.d.
21f	O=C(NC(C)(C)C)C1=CC=CC(N2C=C(NC(NC3=CC=CC4=C3C=CC=C4)=O)C=N2)=C1	62620	4048	2536	n.d.	n.d.	n.d.	n.d.	n.d.	n.d.	n.d.	n.d.	n.d.	n.d.	n.d.	n.d.	n.d.	n.d.
21g	O=C(NC(CC)CC)C1=CC=CC(N2C=C(NC(NC3=CC=CC4=C3C=CC=C4)=O)C=N2)=C1	6232	1130	615	n.d.	n.d.	n.d.	n.d.	n.d.	n.d.	n.d.	n.d.	n.d.	n.d.	n.d.	n.d.	n.d.	n.d.
21h	O=C(NC1CC1)C2=CC=CC(N3C=C(NC(NC4=CC=CC5=C4C=CC=C5)=O)C=N3)=C2	6076	73	45	>10000	>5000	>10000	n.d.	n.d.	n.d.	n.d.	n.d.	n.d.	n.d.	n.d.	n.d.	n.d.	n.d.
21i	O=C(NC1CCCC1)C2=CC=CC(N3C=C(NC(NC4=CC=CC5=C4C=CC=C5)=O)C=N3)=C2	13450	637	334	n.d.	n.d.	n.d.	n.d.	n.d.	n.d.	n.d.	n.d.	n.d.	n.d.	n.d.	n.d.	n.d.	n.d.
21j	O=C(NC1CCCCC1)C2=CC=CC(N3C=C(NC(NC4=CC=CC5=C4C=CC=C5)=O)C=N3)=C2	3718	963	417	n.d.	n.d.	n.d.	n.d.	n.d.	n.d.	n.d.	n.d.	n.d.	n.d.	n.d.	n.d.	n.d.	n.d.
21k	O=C(NCC1CCCO1)C2=CC=CC(N3C=C(NC(NC4=CC=CC5=C4C=CC=C5)=O)C=N3)=C2	10830	319	244	n.d.	n.d.	n.d.	n.d.	n.d.	n.d.	n.d.	n.d.	n.d.	n.d.	n.d.	n.d.	n.d.	n.d.
21l	O=C(NCC1CCOC1)C2=CC=CC(N3C=C(NC(NC4=CC=CC5=C4C=CC=C5)=O)C=N3)=C2	3827	156	118	n.d.	n.d.	n.d.	n.d.	n.d.	n.d.	n.d.	n.d.	n.d.	n.d.	n.d.	n.d.	n.d.	n.d.
21m	O=C(NC1CC[NH2+]C1)C2=CC=CC(N3C=C(NC(NC4=CC=CC5=C4C=CC=C5)=O)C=N3)=C2.[Cl-]	502	38	32	n.d.	n.d.	n.d.	n.d.	n.d.	n.d.	n.d.	n.d.	n.d.	n.d.	n.d.	n.d.	n.d.	n.d.
21n	O=C(NC1CC[NH2+]CC1)C2=CC=CC(N3C=C(NC(NC4=CC=CC5=C4C=CC=C5)=O)C=N3)=C2.[Cl-]	902	87	61	n.d.	n.d.	n.d.	n.d.	n.d.	n.d.	n.d.	n.d.	n.d.	n.d.	n.d.	n.d.	n.d.	n.d.
21o	O=C(NCC1CC[NH2+]C1)C2=CC=CC(N3C=C(NC(NC4=CC=CC5=C4C=CC=C5)=O)C=N3)=C2.[Cl-]	1022	88	65	n.d.	n.d.	n.d.	n.d.	n.d.	n.d.	n.d.	n.d.	n.d.	n.d.	n.d.	n.d.	n.d.	n.d.
21p	O=C(NCC=C)C1=CC=CC(N2C=C(NC(NC3=CC=CC4=C3C=CC=C4)=O)C=N2)=C1	19930	126	158	n.d.	n.d.	n.d.	n.d.	n.d.	n.d.	n.d.	n.d.	n.d.	n.d.	n.d.	n.d.	n.d.	n.d.
21q	O=C(NCC(C)=C)C1=CC=CC(N2C=C(NC(NC3=CC=CC4=C3C=CC=C4)=O)C=N2)=C1	18270	638	737	n.d.	n.d.	n.d.	n.d.	n.d.	n.d.	n.d.	n.d.	n.d.	n.d.	n.d.	n.d.	n.d.	n.d.
21r	O=C(NCC#C)C1=CC=CC(N2C=C(NC(NC3=C(C=CC=C4)C4=CC=C3)=O)C=N2)=C1	1397	59	64	n.d.	n.d.	n.d.	n.d.	n.d.	n.d.	n.d.	n.d.	n.d.	n.d.	n.d.	n.d.	n.d.	n.d.
28a	O=C(NC1CC1)C2=CC=C(N3C=C(NC(NC4=C(C=CC=C5)C5=CC=C4)=O)C=N3)C=C2	6549	2728	2947	n.d.	n.d.	n.d.	n.d.	n.d.	n.d.	n.d.	n.d.	n.d.	n.d.	n.d.	n.d.	n.d.	n.d.
28b	O=C(NC)C1=CC=C(N2C=C(NC(NC3=C(C=CC=C4)C4=CC=C3)=O)C=N2)C=C1	20150	1510	834	n.d.	n.d.	n.d.	n.d.	n.d.	n.d.	n.d.	n.d.	n.d.	n.d.	n.d.	n.d.	n.d.	n.d.
35a	O=C(NC)C1=CC=NC(N2C=C(NC(NC3=C(C=CC=C4)C4=CC=C3)=O)C=N2)=C1	44840	533	630	n.d.	n.d.	n.d.	n.d.	n.d.	n.d.	n.d.	n.d.	n.d.	n.d.	n.d.	n.d.	n.d.	n.d.
36a	O=C(NC)C1=CC=CC(N2C=C(NC(NC3=C(C=CC=C4)C4=CC=C3)=O)C=N2)=N1	20550	400	686	n.d.	n.d.	n.d.	n.d.	n.d.	n.d.	n.d.	n.d.	n.d.	n.d.	n.d.	n.d.	n.d.	n.d.
45a	O=C(NC1=CN(C2CC[NH2+]CC2)N=C1)C3=C(C)C=CC(N4C=C(NC(NC5=C(C=CC=C6)C6=CC=C5)=O)C=N4)=C3.[Cl-]	49	4	6	n.d.	n.d.	n.d.	n.d.	n.d.	n.d.	n.d.	n.d.	n.d.	n.d.	n.d.	n.d.	n.d.	n.d.
45b	CC1=CC(N2C=C(NC(NC3=C(C=CC=C4)C4=CC=C3)=O)C=N2)=CC(C(NC5=CN(C6CC[NH2+]CC6)N=C5)=O)=C1.[Cl-]	356	26	29	n.d.	n.d.	n.d.	n.d.	n.d.	n.d.	n.d.	n.d.	n.d.	n.d.	n.d.	n.d.	n.d.	n.d.
45c	O=C(NC1CC1)C2=C(C)C=CC(N3C=C(NC(NC4=C(C=CC=C5)C5=CC=C4)=O)C=N3)=C2	3177	64	64	>10000	1555 ± 156	3646 ± 1499	n.d.	n.d.	n.d.	n.d.	n.d.	n.d.	n.d.	n.d.	n.d.	n.d.	n.d.
51a	O=C(NC1=C(C=CC=C2)C2=CC=C1)NC(C=N3)=CN3C4=CC(NCC5=CC=NC=C5)=CC=C4	76130	456	353	n.d.	n.d.	n.d.	n.d.	n.d.	n.d.	n.d.	n.d.	n.d.	n.d.	n.d.	n.d.	n.d.	n.d.
51b	O=C(NC1=C(C=CC=C2)C2=CC=C1)NC(C=N3)=CN3C4=CC(NCC5CC5)=CC=C4	14680	720	749	n.d.	n.d.	n.d.	n.d.	n.d.	n.d.	n.d.	n.d.	n.d.	n.d.	n.d.	n.d.	n.d.	n.d.
51c	O=C(NC1=C(C=CC=C2)C2=CC=C1)NC(C=N3)=CN3C4=CC(NC(C5CC5)=O)=CC=C4	35370	2568	3206	n.d.	n.d.	n.d.	n.d.	n.d.	n.d.	n.d.	n.d.	n.d.	n.d.	n.d.	n.d.	n.d.	n.d.
51d	O=C(NC1=C(C=CC=C2)C2=CC=C1)NC(C=N3)=CN3C4=CC(NC(C)=O)=CC=C4	>100000	294	270	n.d.	n.d.	n.d.	n.d.	n.d.	n.d.	n.d.	n.d.	n.d.	n.d.	n.d.	n.d.	n.d.	n.d.
51e	O=C(NC1=C(C=CC=C2)C2=CC=C1)NC(C=N3)=CN3C4=CC(NS(=O)(C5CC5)=O)=CC=C4	3101	319	339	n.d.	n.d.	n.d.	n.d.	n.d.	n.d.	n.d.	n.d.	n.d.	n.d.	n.d.	n.d.	n.d.	n.d.
51f	O=C(NC1=C(C=CC=C2)C2=CC=C1)NC(C=N3)=CN3C4=CC(NC(C5=CNC=C5)=O)=CC=C4	684	31	52	n.d.	n.d.	n.d.	n.d.	n.d.	n.d.	n.d.	n.d.	n.d.	n.d.	n.d.	n.d.	n.d.	n.d.
51g	O=C(NC1=C(C=CC=C2)C2=CC=C1)NC(C=N3)=CN3C4=CC(NC(C(F)(F)F)=O)=CC=C4	33530	226	1389	>10000	>5000	>10000	n.d.	n.d.	n.d.	n.d.	n.d.	n.d.	n.d.	n.d.	n.d.	n.d.	n.d.
56a	O=C(NC1=C(C=CC=C2)C2=CC=C1)NC(C=N3)=CN3C4=CC(NC(C5=CC=C(NC(CC)=O)C=C5)=O)=CC=C4	26300	7090	7725	n.d.	n.d.	n.d.	n.d.	n.d.	n.d.	n.d.	n.d.	n.d.	n.d.	n.d.	n.d.	n.d.	n.d.
56b	O=C(NC1=C(C=CC=C2)C2=CC=C1)NC(C=N3)=CN3C4=CC(NC(C5=CC=C(NC(C=C)=O)C=C5)=O)=CC=C4	7625	1314	1922	5374 ± 1893	3794 ± 673	3515 ± 955	n.d.	n.d.	n.d.	>10000	>10000	>10000	>10000	>10000	>10000	n.d.	n.d.
56c	O=C(NC1=C(C=CC=C2)C2=CC=C1)NC(C=N3)=CN3C4=CC(NC(C5=CC=CC(NC(CC)=O)=C5)=O)=CC=C4	18360	3838	5201	n.d.	n.d.	n.d.	n.d.	n.d.	n.d.	n.d.	n.d.	n.d.	n.d.	n.d.	n.d.	n.d.	n.d.
56d	O=C(NC1=C(C=CC=C2)C2=CC=C1)NC(C=N3)=CN3C4=CC(NC(C5=CC=CC(NC(C=C)=O)=C5)=O)=CC=C4	>100000	830	1909	>10000	883 ± 340	n.d.	640	15	5.5	>10000	>10000	>10000	>10000	25	40	38200	70100
SI-I	O=C(NCC(F)(F)F)C1=CC=CC(N2C=C(NC(NC3=CC=CC4=C3C=CC=C4)=O)C=N2)=C1	13390	9598	9948	n.d.	n.d.	n.d.	n.d.	n.d.	n.d.	n.d.	n.d.	n.d.	n.d.	n.d.	n.d.	n.d.	n.d.
SI-II	O=C(N1CC2OCC1C2)C3=CC=CC(N4C=C(NC(NC5=CC=CC6=C5C=CC=C6)=O)C=N4)=C3	35050	4545	6069	n.d.	n.d.	n.d.	n.d.	n.d.	n.d.	n.d.	n.d.	n.d.	n.d.	n.d.	n.d.	n.d.	n.d.
SI-III	O=C(NCCN1CCOCC1)C2=CC=CC(N3C=C(NC(NC4=CC=CC5=C4C=CC=C5)=O)C=N3)=C2	1379	115	126	n.d.	n.d.	n.d.	n.d.	n.d.	n.d.	n.d.	n.d.	n.d.	n.d.	n.d.	n.d.	n.d.	n.d.
SI-IV	O=C(NCCCN1CCOCC1)C2=CC=CC(N3C=C(NC(NC4=CC=CC5=C4C=CC=C5)=O)C=N3)=C2	659	49	66	n.d.	n.d.	n.d.	n.d.	n.d.	n.d.	n.d.	n.d.	n.d.	n.d.	n.d.	n.d.	n.d.	n.d.
SI-V	O=C(NCCOCCO)C1=CC=CC(N2C=C(NC(NC3=CC=CC4=C3C=CC=C4)=O)C=N2)=C1	5333	229	235	n.d.	n.d.	n.d.	n.d.	n.d.	n.d.	n.d.	n.d.	n.d.	n.d.	n.d.	n.d.	n.d.	n.d.
SI-VI	O=C(NCCOCCOCCO)C1=CC=CC(N2C=C(NC(NC3=CC=CC4=C3C=CC=C4)=O)C=N2)=C1	8966	533	418	n.d.	n.d.	n.d.	n.d.	n.d.	n.d.	n.d.	n.d.	n.d.	n.d.	n.d.	n.d.	n.d.	n.d.
